# Supplementary material for: Epigenetic origin of adaptive phenotypic variants in the human blood fluke Schistosoma mansoni
Source: Epigenetics Chromatin. 2016 Jul 4;9:27. doi: 10.1186/s13072-016-0076-2 (PMC4931705; doi:10.1186/s13072-016-0076-2)
Supplement: Supplementary file 2 — 10.1186/s13072-016-0076-2 TSA treatment results. This table contains results of all TSA experiments. [file 13072_2016_76_MOESM2_ESM.xlsx]

## Sheet: SmGH2
	SF/AT 30-9-2014				BA 11-7-2015				BA/AR 15-8-2015				BA/AR 19-11-2015				all
	BgBAR2 individuels 7-9 mm				BgBAR2 individuels 7-9 mm				BgBAR2 individuels 7-9 mm				BgBAR2 individuels 7-9 mm				BgBAR2 individuels 7-9 mm
	20 Mi SmGH2				20 Mi SmGH2				20 Mi SmGH2				20 Mi SmGH2				20 Mi SmGH2
	Control	TSA			Control	TSA			Control	TSA			Control	TSA			Control	TSA	TSA vs Control
1	2	1		1	3	+		1	+	+		1	+	+
2	+	1		2	1	+		2	+	2		2	+	+
3	+	2		3	1	+		3	+	1		3	+	2
4	+	3		4	1	8		4	1	+		4	+	+
5	+	4		5	+	6		5	+	+		5	+	+
6	+	5		6	+	1		6	+	+		6	+	9
7	+	7		7	+	+		7	4	+		7	6	+
8	+	+		8	+	+		8	+	2		8	+	14
9	+	+		9	+	+		9	+	+		9	1	+
10	+	+		10	4	2		10	+	+		10	+	+
11	+	+		11	+	+		11	+	+		11	+	1
12	+	+		12	+	+		12	+	1		12	+	+
13	+	+		13	+	+		13	1	+		13	+	+
14	+	+		14	+	+		14	+	+		14	+	+
15	+	+		15	+	1		15	+	+		15	+	+
16	+	+		16	+	+		16	+	+		16	9	+
17	+	+		17	2	+		17	+	+		17	5	+
18	+	+		18	+	+		18	+	1		18	+	+
19	+	+		19	1	1		19	2	+		19	+	+
20	+	+		20	1	+		20	+	7		20	+	+
21				21	2	+		21	+	6		21	+	11
22				22	+	1		22	+	4		22	1	+
23				23	+	+		23	+	3		23	+	+
24				24	+	4		24	+	+		24	6	3
25				25	+	+		25	+	+		25	+	+
26				26				26	8	+		26	+	+
27				27				27		+		27		+
28				28				28				28		9
29				29				29				29		4
30				30				30				30		+
31				31				31				31		+
32				32				32				32
33				33				33				33
34				34				34				34
35				35				35				35
36				36				36				36
37				37				37				37
38				38				38				38
39				39				39				39
40				40				40				40
41				41				41				41
42				42				42				42
43				43				43				43
44				44				44				44
45				45				45				45
Sp I=	2	23		Sp I=	16	24		Sp I=	16	27		Sp I=	28	53		Sp I	62	127
n=	20	20		n=	25	25		n=	26	27		n=	26	31		n=	97	103
I=x=	2	3.28571		I=x=	1.77778	3		I=x=	3.2	3		I=x=	4.66667	6.625		I=x=	2.91111	3.97768	1.06657
Infected	1	7		Infected	9	8		Infected	5	9		Infected	6	8		Infected snails	21	32	11
P	5	35		P	36	32		P	19.2308	33.3333		P	23.0769	25.8065		P	20.8269	31.5349
A	0.1	1.15		A	0.64	0.96		A	0.615385	1		A	1.07692	1.70968		A	0.608077	1.20492
Mi	400	400		Mi	500	500		Mi	520	540		Mi	520	620		Total Mi	1940	2060
% Mi +	0.5	5.75		% Mi	3.2	4.8		% Mi	3.07692	5		% Mi	5.38462	8.54839		av. % Mi infecting	3.19588	6.16505	2.96917
Var	#DIV/0!	4.90476		Var(S2)	1.19444	7.42857		Var(S2)	8.7	5		Var(S2)	9.86667	22.5536		Total snails	97	103
ET=SD	#DIV/0!	2.21467		ET=SD	1.09291	2.72554		ET=SD	2.94958	2.23607		ET=SD	3.14113	4.74906		av. % snails infected	21.6495	31.068	9.41848
ES=SE	#DIV/0!	0.495215		ES=SE	0.218581	0.545108		ES=SE	0.578459	0.430331		ES=SE	0.616025	0.852956
																Infecting miracidia (Rcode)		fisher.test(matrix(c(127,62,1933,1878), nrow=2))
																Infected snails (Rcode)		fisher.test(matrix(c(32,21,71,76), nrow=2))

## Sheet: SmLE
	SF 30-9-2014				all
	BgBAR2 individuels 7-9 mm				BgBAR2 individuels 7-9 mm
	20 Mi SmLE				20 Mi SmLE
	Control	TSA			Control	TSA	TSA vs Control
1	1	4
2	2	4
3	2	5
4	2	6
5	2	6
6	3	6
7	3	7
8	4	7
9	4	8
10	5	8
11	5	8
12	6	9
13	7	10
14	7	10
15	7	11
16	8	11
17	8	12
18	9	13
19	9	14
20	11	16
21	11	17
22	14	18
23	+
24
25
26
27
28
29
30
31
32
33
34
35
36
37
38
39
40
41
42
43
44
45
Sp I=	130	210		Sp I	130	210
n=	23	22		n=	23	22
I=x=	2	9.54545		I=x=	2	9.54545
Infected	22	22		Infected snails	22	22	0
P	95.6522	100		P	95.6522	100
A	5.65217	9.54545		A	5.65217	9.54545
Mi	460	440		Total Mi	460	440
% Mi +	28.2609	47.7273		% Mi infecting	28.2609	47.7273	19.4664
Var	12.3723	16.7359		Total snails	23	22
ET=SD	3.51743	4.09096		% snails infected	95.6522	100	4.34783
ES=SE	0.733434	0.872195
				Infecting miracidia (Rcode)		fisher.test(matrix(c(210,130,230,330), nrow=2))
				Infected snails (Rcode)		fisher.test(matrix(c(22,22,0,1), nrow=2))
